# Supplementary material for: Phenotypic and Genotypic Analysis of Antimicrobial Resistance in Escherichia coli Recovered from Feedlot Beef Cattle in Australia
Source: Animals (Basel). 2022 Aug 31;12(17):2256. doi: 10.3390/ani12172256 (PMC9454709; doi:10.3390/ani12172256)
Supplement: Supplementary file 1 [file animals-12-02256-s001.zip]

Archive with 1 entries (1 files):
- animals-1880130-supplementary.pdf
